# Supplementary material for: Monocytic myeloid-derived suppressive cells mitigate over-adipogenesis of bone marrow microenvironment in aplastic anemia by inhibiting CD8+ T cells
Source: Cell Death Dis. 2022 Jul 18;13(7):620. doi: 10.1038/s41419-022-05080-5 (PMC9293984; doi:10.1038/s41419-022-05080-5)
Supplement: Supplementary file 4 — Supplemental Table 3 [file 41419_2022_5080_MOESM4_ESM.xlsx]

## Sheet: T_subset_de
MDSCs treated AA_names	MDSCs treated AA_pvals	MDSCs treated AA_logfo	AA_names	AA_pvals	AA_logfo
Hbb-bs	0	9.65663	Zfp36l2	6.58493e-196	1.13784
S100a8	2.34057e-161	8.04793	Tmsb10	1.05483e-91	0.428228
Psap	3.21445e-151	2.91082	Tsc22d3	3.06479e-81	1.54338
Ctsb	3.72811e-135	1.19624	Txnip	3.90206e-80	0.997261
S100a9	1.00796e-128	9.36984	Acp5	4.34731e-77	0.943802
Hba-a1	2.51501e-102	7.77044	Fau	6.22267e-71	0.218452
Ftl1	5.74736e-74	0.659241	Hcst	1.75645e-65	0.520969
AW112010	9.43049e-69	0.368485	Uba52	1.27307e-60	0.405321
Rbm3	4.68071e-57	0.319129	Pdcd4	2.31538e-56	0.681936
Ctss	8.49957e-57	1.15568	2410006H16Rik	6.32345e-56	0.659823
H3f3b	6.90002e-41	0.221426	Serpinb6b	2.89283e-47	0.825662
Hbb-bt	4.07959e-39	6.75631	Dusp2	1.30227e-40	0.62242
Ctsz	6.54285e-37	1.7461	Arl6ip5	2.96927e-40	0.63401
Txn1	6.64583e-27	0.213317	Crip1	3.78614e-39	0.40352
Hist1h1e	3.82834e-25	0.546126	Ahnak	4.06457e-38	0.562208
Hnrnpa2b1	7.03811e-24	0.236776	Gm2682	8.4611e-38	0.889586
Srsf3	7.69511e-24	0.27168	Ddit4	3.09915e-36	1.07822
Ptma	1.19107e-22	0.263175	Serinc3	3.88066e-35	0.521507
Ppia	3.24953e-22	0.161896	Bcl2	5.93237e-35	0.574037
Psma2	4.70677e-22	0.222475	Hspa8	1.06344e-34	0.249085
Psmb9	3.38648e-20	0.200982	Gramd3	6.52432e-33	0.781319
Tkt	3.03037e-18	0.343617	Fkbp5	2.29624e-32	0.796198
Hnrnpab	2.22565e-17	0.310664	Btg1	8.54784e-32	0.403239
Cst3	3.70428e-17	0.428076	Vim	4.5854e-30	0.41672
Dut	5.50516e-17	0.375037	Rsrp1	4.62885e-30	0.396078
Hmgb2	1.48062e-16	0.337553	Gm11808	1.06595e-29	0.423425
Psmb8	2.15516e-16	0.135162	Klf2	8.12081e-29	0.859577
Calm3	3.13887e-16	0.234489	Il18r1	1.57967e-28	0.609336
Plin2	4.96938e-16	1.59743	Nfkbia	7.61931e-28	0.525014
Hist1h1b	6.1909e-16	0.841746	Ndufa3	2.01649e-27	0.380569
Hnrnpd	6.2438e-16	0.268598	S100a6	2.11863e-27	0.396854
Psmb6	7.33046e-16	0.266166	Atp1b3	3.35543e-27	0.436897
Tuba1b	8.67571e-16	0.543888	Emb	4.81941e-27	0.719181
Creg1	3.8793e-15	2.26715	Gas5	4.86979e-27	0.352395
Lamp1	1.13903e-14	0.580077	Ndufa6	1.49272e-26	0.354963
Hmgn2	1.286e-14	0.437885	Gimap3	2.41091e-26	0.339898
Stmn1	5.0572e-14	0.634452	Ifngr1	5.21881e-26	0.454749
Stat1	5.50363e-14	0.322952	Tnfaip3	5.61886e-26	0.653637
Mki67	1.52953e-13	0.69031	Shisa5	8.80432e-25	0.293611
Plaat3	1.99234e-13	0.236241	Laptm5	9.27814e-25	0.238907
Fus	2.6192e-13	0.252688	Ly6e	1.53572e-23	0.300928
Snrpd1	3.89913e-13	0.253414	Hopx	1.75995e-23	0.646829
Hba-a2	4.35293e-13	8.46697	Eif3f	3.22427e-23	0.216389
Ranbp1	1.03611e-12	0.300053	Slfn2	3.75835e-23	0.379567
Cks1b	1.17373e-12	0.642086	Il7r	8.96e-23	1.02689
Hsp90ab1	1.61138e-12	0.133356	Gpr65	4.70677e-22	0.619967
Oaz1	2.46624e-12	0.0883636	Cd3d	4.74222e-22	0.234547
Tmsb4x	3.14067e-12	0.0878898	Tmem106b	8.07497e-22	0.689826
Prdx2	3.46369e-12	0.227657	Gpx1	1.33209e-21	0.52464
Atp5b	4.47451e-12	0.170551	Serpinb9	1.83945e-21	0.579593
Hsp90aa1	1.47724e-11	0.200844	Mrpl52	2.70731e-21	0.329925
Hexa	3.35616e-11	2.22189	Cox7c	1.01951e-20	0.189642
Cycs	3.62378e-11	0.252303	Macf1	2.32188e-20	0.398197
Psma7	7.77525e-11	0.146758	Uqcrh	3.95742e-20	0.170662
Pkm	8.25023e-11	0.183183	S1pr1	4.26124e-20	0.890718
G3bp1	9.19201e-11	0.227211	Tle5	1.95959e-19	0.222589
Ube2c	1.09384e-10	0.574354	Serpina3g	2.63227e-19	0.477389
Hnrnpa1	1.09922e-10	0.171427	Kbtbd11	3.48199e-19	0.857344
Lmnb1	1.63301e-10	0.449618	Dnaja1	3.49619e-19	0.300589
Lcp1	1.73147e-10	0.122961	Ptpn18	5.7288e-19	0.189945
Ifi30	2.0444e-10	0.842363	Zfas1	6.55342e-19	0.474318
Hist1h1c	5.33112e-10	0.399118	Glipr2	7.83693e-19	0.506919
Pclaf	5.91311e-10	0.580931	Pim1	1.76093e-18	0.391165
Prdx1	1.25866e-09	0.156465	Rbm39	1.99927e-18	0.183345
Ccl3	1.34595e-09	0.580462	Il2rg	3.03037e-18	0.317078
Hnrnpa0	1.38081e-09	0.242559	Resf1	5.29966e-18	0.436463
Hnrnph1	2.43033e-09	0.295388	Nsa2	6.26588e-18	0.267744
Gm42418	2.58485e-09	0.162727	Atp5e	6.26588e-18	0.181566
Birc5	3.19362e-09	0.620155	Ms4a4b	2.58655e-17	0.325781
Ran	4.2816e-09	0.181252	B4galnt1	6.45654e-17	0.311146
H2afz	5.73568e-09	0.213724	Ctla4	7.50762e-17	0.555654
Ndufc2	6.74591e-09	0.19805	Cxcr4	9.91437e-17	1.27
Capzb	7.04194e-09	0.12416	Ms4a6b	1.82537e-16	0.257706
Ncl	1.084e-08	0.137233	Itgb1	3.13887e-16	0.424859
Ndufb8	1.29429e-08	0.147016	Arhgef18	3.86775e-16	0.623548
Igkc	1.30474e-08	2.24471	Ccnd3	5.22376e-16	0.36642
Psme1	1.33771e-08	0.118699	Lgals3	6.17869e-16	0.459466
Calr	1.89572e-08	0.160561	Cox7a2l	6.1909e-16	0.207072
Sumo2	2.86038e-08	0.0997612	Tomm7	7.85583e-16	0.227535
Hnrnpu	3.008e-08	0.160911	Rab27a	7.85583e-16	0.477653
Atp5g1	3.73844e-08	0.166096	Sytl3	1.18983e-15	0.567097
Actg1	3.84873e-08	0.135785	Epsti1	1.28605e-15	0.277358
Glrx	3.86701e-08	0.343421	Dusp1	1.89552e-15	0.585708
Cdk1	6.72012e-08	0.606308	Lfng	4.76263e-15	0.390958
Ifi27	8.95802e-08	0.195198	Nop53	5.58716e-15	0.25627
Lsm4	1.07573e-07	0.131314	Ccl5	9.10366e-15	0.511447
Banf1	1.56887e-07	0.20036	Eva1b	2.87052e-14	0.412532
H2-DMa	2.2935e-07	0.82973	Atp5mpl	3.54131e-14	0.280375
Ddx39	3.09125e-07	0.315302	Rap1b	4.36415e-14	0.256175
Tuba4a	3.93346e-07	0.385662	Klf6	4.42131e-14	0.406684
Tpi1	4.26006e-07	0.331581	Cd3e	4.88238e-14	0.195488
Pgls	5.95579e-07	0.160976	Cd47	6.4638e-14	0.233681
Cd74	7.36854e-07	1.34285	Tsc22d4	8.99528e-14	0.258896
Psme2	7.52505e-07	0.128062	Son	8.99592e-14	0.210252
Psma4	8.19144e-07	0.1302	Cd52	1.27631e-13	0.150316
Atpif1	8.2772e-07	0.183876	Ndufb1-ps	1.39447e-13	0.236053
Gapdh	9.48157e-07	0.101392	Cd44	1.57084e-13	0.426257
Atp5f1	1.04929e-06	0.097492	Cops9	3.0971e-13	0.302111
Selenoh	1.225e-06	0.21158	Pnrc1	4.09117e-13	0.277161
Srsf7	1.23675e-06	0.155645	Dpm3	5.36748e-13	0.352602
Cdca8	1.53806e-06	0.566134	Ost4	8.29572e-13	0.258779
Nme1	1.72271e-06	0.154491	Arhgap26	9.80726e-13	0.715629
Ppp1r14b	1.72271e-06	0.218861	Gm26740	1.03611e-12	0.485298
Hnrnpdl	1.93457e-06	0.192065	Rora	1.29988e-12	0.662946
Atp5g3	2.19487e-06	0.103663	Pik3r5	1.35701e-12	0.667955
Top2a	2.49913e-06	0.442119	Tmem50a	1.39537e-12	0.220696
Ddx39b	3.23872e-06	0.186571	Herc4	2.01671e-12	0.5233
Lsm8	3.44852e-06	0.239309	Selplg	2.21321e-12	0.231531
Smc2	3.53081e-06	0.413686	Rnf138	2.50787e-12	0.392341
AY036118	3.61518e-06	0.141	Arap2	2.60142e-12	0.365458
Dnajc9	3.71799e-06	0.205189	Clk1	2.8209e-12	0.325409
Mcm3	3.71848e-06	0.459227	Ctla2a	3.14067e-12	0.611101
Tk1	3.94332e-06	0.591235	Tram1	4.47451e-12	0.32032
Psma1	4.32201e-06	0.134584	S100a13	4.49026e-12	0.202886
Coro2a	4.59158e-06	0.417736	Rnaset2a	9.00769e-12	0.269898
Tpx2	5.01047e-06	0.635824	Bola2	1.46393e-11	0.315605
Grn	5.02511e-06	2.27189	Itgb7	1.47724e-11	0.411051
Dynll2	5.11845e-06	0.281071	Cox8a	1.77481e-11	0.113008
Ndufs6	5.38281e-06	0.152985	Ostf1	2.07822e-11	0.241108
Hdac1	5.46488e-06	0.212713	Klf13	2.89779e-11	0.30785
Siva1	5.48335e-06	0.348368	Ctsc	2.95794e-11	0.357886
Rbm8a	6.62961e-06	0.179393	Gpr183	3.02271e-11	0.6288
Psma5	7.60517e-06	0.117147	Atp5l	3.02682e-11	0.143348
Clspn	8.118e-06	0.613569	Sec61g	3.95666e-11	0.166293
Pmf1	9.26277e-06	0.427007	Rac2	4.46786e-11	0.119722
Spc24	9.59114e-06	0.503008	Pik3ip1	5.15689e-11	1.25032
Lig1	9.6704e-06	0.530015	Bloc1s1	6.04691e-11	0.465889
Anp32b	1.11634e-05	0.110326	Thy1	6.26682e-11	0.228533
Nucks1	1.31067e-05	0.179095	Cd8b1	6.63393e-11	0.24982
H2afv	1.33282e-05	0.143925	N4bp1	7.48358e-11	0.495505
Chchd2	1.33333e-05	0.0639605	Slamf6	8.25023e-11	0.45199
Sf3b6	1.43058e-05	0.117609	Arpc1b	8.65716e-11	0.140959
Mrps14	1.44271e-05	0.127382	Ssh2	9.51292e-11	0.574463
Pcna	1.46874e-05	0.283136	Grcc10	1.15908e-10	0.238349
Anp32e	1.67589e-05	0.248216	Sla	1.17127e-10	0.322335
U2af1	1.75767e-05	0.167178	Serf2	1.17231e-10	0.129402
Psmb10	1.78976e-05	0.141391	Fxyd5	1.1814e-10	0.141888
Tipin	1.81364e-05	0.366282	Sat1	1.45363e-10	0.353277
Acadl	1.81654e-05	0.189843	Junb	1.96975e-10	0.326724
Vcp	1.84725e-05	0.17264	Ndufa1	2.14615e-10	0.243739
Ube2i	1.86626e-05	0.0999997	Ier2	2.23261e-10	0.332155
Fabp5	1.88513e-05	0.359995	Klrc1	4.44171e-10	0.398716
Rpa3	1.96365e-05	0.292501	Lat	4.69114e-10	0.225989
Cdca3	1.98312e-05	0.542097	Cd69	4.76511e-10	0.507972
Chaf1a	1.99789e-05	0.69069	Supt4a	6.34277e-10	0.219998
Hspa4	2.04302e-05	0.224072	Ripor2	6.87137e-10	0.330079
Unc93b1	2.09418e-05	1.69465	Rasgrp2	7.09071e-10	0.415595
Swi5	2.12096e-05	0.153236	Gna15	7.22908e-10	0.429398
Mcm7	2.22337e-05	0.452068	AB124611	7.31982e-10	0.477218
Ube2s	2.22664e-05	0.213207	Bin2	8.11006e-10	0.239169
Gm26917	2.28859e-05	0.297134	Il18rap	8.49743e-10	0.403803
Prelid3b	2.38034e-05	0.365765	Gzmk	9.05052e-10	0.625725
Srsf2	2.72803e-05	0.144827	Tra2b	1.08333e-09	0.247308
Kif11	2.81036e-05	0.61838	Hectd1	1.18399e-09	0.263411
Rrm1	3.17129e-05	0.447657	Gm2a	1.42832e-09	0.50951
Hmgn5	3.27182e-05	0.302292	Cytip	1.53888e-09	0.268589
Irf8	3.53778e-05	0.369276	Malat1	1.66299e-09	0.186452
Ybx3	3.65287e-05	0.21562	Rnaset2b	1.73002e-09	0.268702
Syncrip	4.17028e-05	0.199586	Lsp1	1.78886e-09	0.171589
Nap1l1	4.35459e-05	0.126579	Pik3r1	2.01968e-09	0.360606
Ccnb2	4.36742e-05	0.548365	Grap	2.62924e-09	0.322308
Casp3	4.52642e-05	0.199214	H13	3.44027e-09	0.305012
Cenpa	4.8593e-05	0.349296	Apobec3	3.54194e-09	0.212377
Ccna2	5.48284e-05	0.578461	Gm20186	3.7505e-09	0.878383
Tox	5.69147e-05	0.161456	Ccnd2	4.07758e-09	0.294444
Ndufab1	6.16939e-05	0.138769	Lamb3	4.10263e-09	0.562929
Park7	7.67264e-05	0.108166	Bbc3	4.7592e-09	1.27431
Acp1	7.67264e-05	0.244857	Ogt	4.7592e-09	0.242446
Gmnn	7.85648e-05	0.34483	Limd2	7.07478e-09	0.173396
Psmb2	8.07232e-05	0.109751	Cxcr3	7.29026e-09	0.315831
Sub1	9.03363e-05	0.0879396	Anapc16	9.89667e-09	0.310112
Hist1h1d	0.000118069	0.426282	Mcl1	1.03698e-08	0.218371
Smc4	0.000134484	0.185052	Cdc37	1.1877e-08	0.248164
Micos10	0.000153935	0.0844086	Ppp1r9b	1.25209e-08	0.419981
Smchd1	0.000154969	0.147596	Pld3	1.27342e-08	0.373032
Psma3	0.000155324	0.0821678	Snhg8	1.43908e-08	0.300622
Psmb4	0.000179296	0.0901529	Epb41l4aos	1.62181e-08	0.481259
Iigp1	0.000182304	1.09881	Ptpn22	1.62517e-08	0.209085
Knl1	0.000195303	0.60051	Cish	1.96267e-08	0.374889
Dctpp1	0.000201445	0.311764	Mir142hg	1.98193e-08	0.537087
Rrm2	0.000203492	0.516875	Otulinl	2.00585e-08	0.350234
Ndufb9	0.000217101	0.0939274	Pitpnc1	2.17684e-08	0.307612
Cenpf	0.00022625	0.574279	Gstp1	2.45926e-08	0.389529
Ppa1	0.000234087	0.284548	Pou2f2	2.6506e-08	0.357097
Bex3	0.000251508	0.224353	Arrb2	2.86038e-08	0.312199
Hist1h3c	0.000288221	0.631447	Lck	3.14453e-08	0.164306
Tapbp	0.000298851	0.157778	Txndc5	3.55567e-08	0.494105
Dtymk	0.000312854	0.255155	Eif3h	3.58968e-08	0.143927
Luc7l2	0.000319664	0.123437	Marf1	5.29923e-08	0.439947
Snrpa1	0.000323952	0.221829	Cd28	6.72012e-08	0.265732
Ifng	0.000323952	0.291556	Icos	6.96115e-08	0.317751
Ccnb1	0.000327453	0.591823	Klk8	6.98298e-08	0.30459
Magoh	0.00033349	0.121003	Ndufv3	7.37913e-08	0.217003
Chn2	0.000341583	0.441605	Snrpg	7.71132e-08	0.155128
Tnfrsf9	0.000344399	0.362656	Fam107b	8.27249e-08	0.244493
Cd200r1	0.000346493	0.364722	Bnip3l	8.46575e-08	0.246662
Ndufa11	0.000346493	0.118996	Ehd3	9.62867e-08	0.646608
Ube2m	0.000346802	0.148862	Klrc2	9.70373e-08	0.425818
Upf1	0.000364564	0.33968	Kxd1	1.07192e-07	0.265356
Nhp2	0.000366175	0.186611	Igbp1	1.18227e-07	0.288226

## Sheet: AA_vs_MDSCtreatAA_T_subs
	names	scores	logfoldchanges	pvals	pvals_adj	celltype
0	Zfp36l2	25.6778	1.05204	2.06849e-145	2.19725e-141	CD8+T
1	Tsc22d3	18.1806	1.5676	7.35275e-74	1.73566e-70	CD8+T
2	Txnip	18.0705	1.01317	5.44457e-73	1.1567e-69	CD8+T
3	Acp5	17.5653	0.907298	4.54376e-69	8.04435e-66	CD8+T
4	Hcst	16.2963	0.542905	1.04776e-59	1.48398e-56	CD8+T
5	Serpinb6b	15.6153	0.88117	5.72959e-55	6.76251e-52	CD8+T
6	Pdcd4	15.5534	0.703252	1.50921e-54	1.68753e-51	CD8+T
7	2410006H16Rik	14.6778	0.643986	8.93989e-49	9.04419e-46	CD8+T
8	Arl6ip5	14.3658	0.69804	8.48467e-47	7.83725e-44	CD8+T
9	Ahnak	13.835	0.646183	1.56799e-43	1.33248e-40	CD8+T
10	Gm2682	13.291	0.965856	2.60973e-40	2.13245e-37	CD8+T
11	Ifngr1	12.6933	0.537071	6.44552e-37	4.89054e-34	CD8+T
12	Klf2	12.6525	0.950212	1.08407e-36	7.94172e-34	CD8+T
13	Bcl2	12.3924	0.595623	2.87308e-35	1.96899e-32	CD8+T
14	Il18r1	12.228	0.720536	2.20239e-34	1.41787e-31	CD8+T
15	Gramd3	11.8764	0.766512	1.57061e-32	9.26879e-30	CD8+T
16	Emb	11.6996	0.806254	1.28009e-31	7.35014e-29	CD8+T
17	Nfkbia	11.4376	0.56213	2.71134e-30	1.43782e-27	CD8+T
18	Hopx	11.4356	0.751542	2.7748e-30	1.43782e-27	CD8+T
19	Ddit4	11.2949	1.03432	1.39138e-29	6.71813e-27	CD8+T
20	Tnfaip3	11.2071	0.708927	3.76111e-29	1.66468e-26	CD8+T
21	Dusp2	10.7066	0.511844	9.47914e-27	3.66153e-24	CD8+T
22	Glipr2	10.6896	0.595799	1.13808e-26	4.31757e-24	CD8+T
23	S1pr1	10.6301	0.982386	2.15867e-26	7.84121e-24	CD8+T
24	Fkbp5	10.2319	0.691648	1.42743e-24	4.59482e-22	CD8+T
25	Serpinb9	10.152	0.598976	3.24689e-24	1.02956e-21	CD8+T
26	Lgals3	10.116	0.560761	4.69097e-24	1.46558e-21	CD8+T
27	Kbtbd11	9.89502	1.02232	4.3751e-23	1.27327e-20	CD8+T
28	Il7r	9.73796	1.18281	2.07687e-22	5.6568e-20	CD8+T
29	Ccl5	9.29333	0.52193	1.49538e-20	3.78206e-18	CD8+T
30	Gm26740	9.05581	0.633811	1.35554e-19	3.06365e-17	CD8+T
31	Arhgef18	8.95172	0.64957	3.49994e-19	7.58738e-17	CD8+T
32	Cxcr4	8.75654	1.29629	2.01326e-18	4.03506e-16	CD8+T
33	Rora	8.73227	0.840698	2.49604e-18	4.91003e-16	CD8+T
34	Sytl3	8.70976	0.566862	3.04522e-18	5.88144e-16	CD8+T
35	Itgb7	8.65648	0.507933	4.86543e-18	9.14743e-16	CD8+T
36	Cd44	8.63792	0.519111	5.72473e-18	1.04847e-15	CD8+T
37	Ctla4	8.58117	0.602875	9.39127e-18	1.67662e-15	CD8+T
38	Gpr65	8.51532	0.518303	1.66129e-17	2.94118e-15	CD8+T
39	Tmem106b	8.34186	0.590511	7.31296e-17	1.19511e-14	CD8+T
40	Gpr183	8.30857	0.826939	9.68644e-17	1.559e-14	CD8+T
41	Zfp36l2	16.1385	1.4602	1.36848e-58	9.69109e-55	CD4+T
42	Dusp2	9.84961	0.995905	6.8809e-23	2.43641e-19	CD4+T
43	Txnip	7.93619	0.939164	2.08485e-15	5.53659e-12	CD4+T
44	Acp5	7.81246	1.19516	5.60826e-15	1.32386e-11	CD4+T
45	Tsc22d3	7.48807	1.45302	6.9895e-14	1.48492e-10	CD4+T
46	2410006H16Rik	7.31019	0.720363	2.6677e-13	4.35964e-10	CD4+T
47	Serinc3	7.28084	0.598125	3.3175e-13	5.03431e-10	CD4+T
48	Fkbp5	7.13451	1.16737	9.71317e-13	1.28973e-09	CD4+T
49	Ddit4	6.69259	1.19618	2.19257e-11	2.32906e-08	CD4+T
50	Tmem106b	6.28727	0.979253	3.23096e-10	2.74567e-07	CD4+T
51	Pdcd4	5.9294	0.596781	3.04049e-09	2.39242e-06	CD4+T
52	Gpr65	5.88471	1.16719	3.98756e-09	3.02556e-06	CD4+T
53	B4galnt1	5.86703	0.508952	4.4368e-09	3.25034e-06	CD4+T
54	Bbc3	5.38969	1.35242	7.05782e-08	4.2841e-05	CD4+T
55	Gpx1	5.28929	0.81343	1.2279e-07	7.2463e-05	CD4+T
56	Serpina3f	4.71455	0.731798	2.4225e-06	0.00114369	CD4+T
57	Gramd3	4.55476	0.92305	5.24451e-06	0.00232124	CD4+T
58	Il7r	4.37716	0.741588	1.20238e-05	0.00481972	CD4+T
59	Herc4	3.99701	0.730681	6.41483e-05	0.0227139	CD4+T
60	Cd69	3.95287	0.742319	7.72194e-05	0.0268939	CD4+T
61	Ccl5	3.92816	0.612198	8.5598e-05	0.0293311	CD4+T
62	Ifitm3	3.79598	1.06993	0.000147062	0.0495926	CD4+T
